# Supplementary material for: Refinement of the classification of DDX41 variants through analysis of aggregated clinical datasets
Source: Leukemia. 2026 Feb 17;40(3):649–60. doi: 10.1038/s41375-026-02886-6 (PMC12960222; doi:10.1038/s41375-026-02886-6)
Supplement: Supplementary file 13 — Table S2 [file 41375_2026_2886_MOESM13_ESM.xlsx]

## Sheet: Sheet1
Table S2	Quasi-case-control study of the association between various germline DDX41 variants and myelodysplastic syndrome/acute myeloid leukemia (MDS/AML) compared to population controls, according to overall cases and within non-Finnish European (NFE) and East Asian (EAS) genetic ancestry groups. Variants with at least 10 total cases, 3 occurrences within the EAS ancestry group, and/or 5 NFE-only instanc…
		Cases (all) vs gnomAD (all)								Cases (NFE) vs gnomAD (NFE)								Cases (EAS) vs gnomAD (EAS) + KOVA/ToMMo
HGVSc (NM_016222.4) / GRCh37	Variant	cases_with	cases_without	controls_with	controls_without	odds_ratio	lb_95ci	ub_95ci_all	p_adj	cases_with	cases_without	controls_with	controls_without	odds_ratio	lb_95ci	ub_95ci	p_adj	cases_with	cases_without	controls_with	controls_without	gnomAD4_ac	gnomAD4_an	kova_tommo_ac	kova_tommo_an	odds_ratio	lb_95ci	ub_95ci	p_adj
c.3G>A	c.3G>A	190	33861	280	806054	16.1533	13.4311	19.4271	<2.44E-14	155	24514	265	589548	14.0667	11.5329	17.1571	<2.44E-14	0	6464	0	76731	0	44858	0	108604	11.8697	0.235488	598.286	1
c.415_418dup	D140fs	160	33891	324	806622	11.7533	9.72246	14.2084	<2.44E-14	141	24528	317	589678	10.6933	8.76534	13.0454	<2.44E-14	0	6464	0	76749	0	44894	0	108604	11.8725	0.235543	598.426	1
c.1496dup	A500fs	103	33948	14	807051	174.902	100.065	305.709	<2.44E-14	4	24665	0	590008	215.284	11.5899	3998.92	0.0348	99	6365	120	81892	14	44872	106	119152	10.6144	8.12447	13.8675	<2.44E-14
c.121C>T	Q41*	43	34008	42	803637	24.1935	15.8114	37.0191	<2.44E-14	37	24632	41	588717	21.5687	13.827	33.645	<2.44E-14	1	6463	0	76607	0	44610	0	108604	35.557	1.44827	872.972	1
c.992_994del	K331del	32	34019	15	806847	50.5974	27.3985	93.4394	<2.44E-14	27	24642	13	589998	49.7273	25.6559	96.3833	<2.44E-14	0	6464	0	76747	0	44890	0	108604	11.8721	0.235537	598.411	1
c.776A>G	Y259C	29	34022	20	806004	34.3515	19.4306	60.7301	<2.44E-14	3	24666	4	589283	17.9179	4.00991	80.0641	0.0175	23	6441	30	81947	14	44824	16	119130	9.75408	5.66259	16.8019	2.46e-14
c.653G>A	G218D	29	34022	29	806189	23.6961	14.1608	39.6522	<2.44E-14	19	24650	27	589391	16.8258	9.35453	30.2643	<2.44E-14	0	6464	0	76726	0	44848	0	108604	11.8689	0.235473	598.247	1
c.1088_1090del	S363del	24	34027	8	806594	71.1136	31.9457	158.304	<2.44E-14	4	24665	3	589989	31.8935	7.13757	142.512	0.000645	19	6445	3	76745	0	44892	3	108604	75.4153	22.3109	254.919	3.86e-10
c.465G>A	M155I	20	34031	641	806400	0.739346	0.473703	1.15396	1	17	24652	580	589444	0.700828	0.432598	1.13537	1	0	6464	0	76754	0	44904	0	108604	11.8732	0.235559	598.465	1
c.517G>A	G173R	16	34035	40	806973	9.48404	5.31075	16.9368	3.2e-12	11	24658	39	589984	6.74855	3.45587	13.1784	2.5e-06	0	6464	0	76746	0	44888	0	108604	11.872	0.235534	598.403	1
c.931C>T	R311*	15	34036	7	804924	50.6768	20.6608	124.3	<2.44E-14	11	24658	5	588982	52.5493	18.2567	151.256	2.29e-11	2	6462	0	76703	0	44802	0	108604	59.3451	2.84865	1236.32	0.932
c.1187T>C	I396T	14	34037	51	806936	6.50797	3.60223	11.7576	6e-08	10	24659	48	589963	4.98434	2.52153	9.85263	0.000426	0	6464	0	76744	0	44884	0	108604	11.8717	0.235528	598.387	1
c.571G>A	A191T	13	34038	2	806978	154.103	34.7735	682.927	3.67e-09	11	24658	2	589956	131.59	29.1652	593.723	2.43e-08	0	6464	0	76742	0	44880	0	108604	11.8714	0.235522	598.372	1
c.19G>T	E7*	13	34038	2	806586	154.028	34.7566	682.595	3.69e-09	0	24669	0	589970	23.915	0.474489	1205.35	1	13	6451	8	81752	2	44876	6	118644	20.5932	8.53227	49.7032	1.9e-09
c.773C>T	P258L	12	34039	6	805997	47.3573	17.7726	126.189	1.33e-12	3	24666	4	589314	17.9188	4.01012	80.0683	0.0175	2	6462	1	76724	1	44846	0	108604	23.7462	2.15284	261.925	1
c.649T>C	S217P	12	34039	20	806278	14.2121	6.94709	29.0747	4.06e-11	10	24659	20	589391	11.9508	5.59341	25.534	1.67e-08	0	6464	0	76720	0	44836	0	108604	11.868	0.235454	598.2	1
c.1105C>G	R369G	12	34039	7	807064	40.6457	16.0012	103.247	7.39e-13	12	24657	7	590011	41.0207	16.1484	104.202	6.41e-13	0	6464	0	76741	0	44878	0	108604	11.8712	0.235519	598.364	1
c.946_947del	M316fs	11	34040	80	806674	3.25845	1.73477	6.1204	0.0266	8	24661	78	589925	2.45347	1.18502	5.07969	1	0	6464	0	76744	0	44884	0	108604	11.8717	0.235528	598.387	1
c.1015C>T	R339C	11	34040	15	806928	17.3839	7.98392	37.851	7.04e-11	7	24662	8	590000	20.933	7.59015	57.7316	4.67e-07	0	6464	1	76743	0	44884	1	108604	3.95718	0.16118	97.1541	1
c.1018T>A	Y340N	11	34040	1	806935	260.76	33.6637	2019.86	1.11e-05	8	24661	1	589997	191.394	23.9365	1530.38	8.08e-05	0	6464	0	76741	0	44878	0	108604	11.8712	0.235519	598.364	1
c.1334_1336del	V445del	11	34040	3	807003	86.9275	24.2497	311.608	7.92e-10	9	24660	3	590002	71.7764	19.4302	265.147	1.61e-08	0	6464	0	76746	0	44888	0	108604	11.872	0.235534	598.403	1
c.268C>T	Q90*	11	34040	7	807094	37.2588	14.4426	96.1201	8.11e-12	9	24660	5	590017	43.0669	14.432	128.518	1.69e-09	0	6464	0	76746	0	44888	0	108604	11.872	0.235534	598.403	1
c.847del	L283fs	10	34041	0	806478	497.512	29.1516	8490.71	0.00198	9	24660	0	589970	454.55	26.4542	7810.34	0.00274	0	6464	0	76743	0	44882	0	108604	11.8715	0.235525	598.38	1
c.435-2_435-1delinsCA	c.435-2_435-1delinsCA	10	34041	23	807046	10.3079	4.90575	21.6586	8.16e-08	9	24660	23	589992	9.36198	4.33153	20.2346	1.43e-06	0	6464	0	76745	0	44886	0	108604	11.8718	0.235531	598.395	1
c.455T>G	V152G	10	34041	3	807021	79.0244	21.7471	287.158	3.53e-09	0	24669	0	590020	23.917	0.47453	1205.45	1	10	6454	5	80134	3	44892	2	115386	24.8324	8.4851	72.674	5.05e-07
c.1436G>A	R479Q	9	34042	82	806982	2.60182	1.30718	5.17868	0.719	6	24663	40	589978	3.58824	1.52118	8.46414	0.391	0	6464	1	76739	1	44876	0	108604	3.95697	0.161171	97.149	1
c.766G>A	E256K	8	34043	9	806150	21.0492	8.12066	54.5606	4.01e-08	0	24669	3	589418	3.41323	0.176293	66.0841	1	5	6459	12	76718	2	44856	10	108604	4.94904	1.74298	14.0524	0.296
c.55G>T	G19*	8	34043	6	806261	31.5781	10.956	91.0166	1.81e-08	5	24664	4	589914	29.8975	8.02776	111.346	4.54e-05	0	6464	0	76739	0	44874	0	108604	11.8709	0.235513	598.348	1
c.622C>G	Q208E	7	34044	1	807015	165.935	20.4144	1348.78	0.000193	6	24663	1	590018	143.539	17.2796	1192.36	0.000473	0	6464	0	76741	0	44878	0	108604	11.8712	0.235519	598.364	1
c.560A>G	K187R	7	34044	44	806999	3.77118	1.69851	8.37313	0.123	0	24669	7	589993	1.59439	0.0910544	27.9184	1	6	6458	60	81917	22	44872	38	119082	1.26846	0.547823	2.93705	1
c.591G>A	K197=	7	34044	300	806650	0.552868	0.261292	1.16981	1	7	24662	157	589860	1.0664	0.50009	2.274	1	0	6464	0	76751	0	44898	0	108604	11.8728	0.235549	598.442	1
c.155dup	R53fs	6	34045	17	806863	8.36467	3.29772	21.217	0.000858	6	24663	17	590002	8.44326	3.32862	21.4168	0.000782	0	6464	0	76746	0	44888	0	108604	11.872	0.235534	598.403	1
c.138+1G>C	c.138+1G>C	6	34045	14	797794	10.0429	3.85907	26.136	0.000252	6	24663	13	585796	10.9625	4.16635	28.8444	0.000136	0	6464	0	76198	0	43792	0	108604	11.7872	0.233852	594.13	1
c.804del	E268fs	5	34046	2	805630	59.1575	11.4766	304.933	0.00012	5	24664	1	589315	119.469	13.9565	1022.66	0.0014	0	6464	0	76701	0	44798	0	108604	11.865	0.235396	598.052	1
c.416A>G	D139G	3	34048	18	806992	3.95027	1.16353	13.4114	1	0	24669	0	590017	23.9169	0.474527	1205.45	1	3	6461	54	81990	17	44898	37	119190	0.704999	0.22037	2.25541	1
c.548T>C	F183S	3	34048	0	807052	165.921	8.56986	3212.4	0.0802	0	24669	0	590009	23.9166	0.474521	1205.43	1	3	6461	0	76743	0	44882	0	108604	83.1393	4.29378	1609.8	0.384
c.1077_1078dup	T360fs	3	34048	0	806778	165.865	8.56695	3211.31	0.0803	0	24669	0	589998	23.9161	0.474512	1205.41	1	3	6461	0	76746	0	44888	0	108604	83.1425	4.29395	1609.87	0.384
Abbreviations:
ac	Allele count
an	Allele number
lb_95ci	Lower bound of 95% confidence interval
ub_95ci	Upper bound of 95% confidence interval
p_adj	P values adjusted by Benjamini-Hochberg method for multiple testing (total 111)
EAS	East Asian
NFE	Non-Finnish European
gnomAD	Genome Aggregation Database
KOVA	Korean Variant Archive
ToMMo	Tohoku Medical Megabank Organisation
