# Supplementary material for: Refinement of the classification of DDX41 variants through analysis of aggregated clinical datasets
Source: Leukemia. 2026 Feb 17;40(3):649–60. doi: 10.1038/s41375-026-02886-6 (PMC12960222; doi:10.1038/s41375-026-02886-6)
Supplement: Supplementary file 14 — Table S3 [file 41375_2026_2886_MOESM14_ESM.xlsx]

## Sheet: Table S3
Table S3	Contingency table showing the associations between the presence of germline variants (including pathogenic [P], likely pathogenic [LP], and variant of uncertain significance [VUS]) and different types of somatic DDX41 variants. Odds ratios and 95% confidence intervals are calculated. Posterior probability, based on Meierhofer et al. (2023), is provided for the different observed somatic events.
Somatic DDX41 variant	Germline P/LP/VUS DDX41 variant						Total	Odds Ratio (95% CI)	Pr(𝑋𝑔 | 𝑀𝑔 ∩ 𝑀𝑠 ∩ C) *
	No	Row %	Column %	Yes	Row %	Column %
No	32499	98.3715	99.4309	538	1.62848	39.3851	33037	ref	-
Any somatic	186	18.3432	0.569068	828	81.6568	60.6149	1014	269 (223-324)	0.996653
Any single	139	14.803	0.425272	800	85.197	58.5652	939	346 (282-428)	0.997411
- Single recurrent somatic	74	9.89305	0.226404	674	90.107	49.3411	748	551 (426-717)	0.998364
- R525H	67	11.1667	0.204987	533	88.8333	39.019	600	482 (362-632)	0.998127
- G530D, P321L, T227M, E345D, G530S, D344E	7	4.72973	0.0214166	141	95.2703	10.3221	148	1203 (561-2915)	0.99926
- Single other	65	34.0314	0.198868	126	65.9686	9.22401	191	117 (85-162)	0.992314
Multiple	47	62.6667	0.143797	28	37.3333	2.04978	75	36 (22-59)	0.974991
- Two somatics	46	63.0137	0.140737	27	36.9863	1.97657	73	-	-
- Three somatics	1	50	0.00305951	1	50	0.0732064	2	-	-
Total	32685			1366			34051	-	-
* As per Maierhofer et al (2023): probability of having a deleterious germline DDX41 variant, given having a diagnosis of MDS/AML, any germline DDX41 variant, and any somatic DDX41 variant
Mg is the event of having any germ line variant in DDX41
Xg is the event of having a loss-of-function (deleterious) germline variant in DDX41
Ms is the event of having any somatic variant in DDX41
C is the event of having MDS/AML
Pr(Xg | Mg) = 0.1
