# Supplementary material for: Refinement of the classification of DDX41 variants through analysis of aggregated clinical datasets
Source: Leukemia. 2026 Feb 17;40(3):649–60. doi: 10.1038/s41375-026-02886-6 (PMC12960222; doi:10.1038/s41375-026-02886-6)
Supplement: Supplementary file 15 — Table S4 [file 41375_2026_2886_MOESM15_ESM.xlsx]

## Sheet: Sheet1
Table S4	Odds of Pathogenicity (OddsPath) based on somatic hits for 450 germline DDX41 variants. N_total indicates the number of times the germline variant under evaluation is observed. The case numbers of somatic DDX41 events (single recurrent missense, single non-recurrent, and multiple) are provided according to cohort sources. The evidence strengths based on the modified Maierhofer method and OddsPath…
							Aggregated Synthetic Cohort				Cohort Studies				Non-Cohort Studies
HGVSc (NM_016222.4) / GRCh37	Variant	PP4(original)	PP4(OddsPath)	Pr(B|A')	Pr(A|B)	OddsPath	N_total	Recurrent	Other	Multi	N_total	Recurrent	Other	Multi	N_total	Recurrent	Other	Multi
c.3G>A	c.3G>A	Strong	VeryStrong	0	1	Inf	295	137	30	3	200	121	23	1	95	16	7	2
c.415_418dup	D140fs	Strong	VeryStrong	1.7331e-250	1	1.79773e+242	235	108	19	4	172	91	14	2	63	17	5	2
c.1496dup	A500fs	Strong	VeryStrong	1.40648e-156	1	2.64826e+153	110	62	13	0	105	60	11	0	5	2	2	0
c.776A>G	Y259C	Strong	VeryStrong	1.60035e-71	1	1.33111e+67	39	26	4	2	34	25	3	2	5	1	1	0
c.121C>T	Q41*	Strong	VeryStrong	2.06233e-67	1	4.91474e+61	51	22	9	3	43	21	7	3	8	1	2	0
c.517G>A	G173R	Strong	VeryStrong	3.10161e-61	1	3.20449e+52	40	21	2	6	21	14	1	1	19	7	1	5
c.992_994del	K331del	Strong	VeryStrong	2.55743e-56	1	5.0373e+51	45	24	1	2	35	20	1	1	10	4	0	1
c.946_947del	M316fs	Strong	VeryStrong	8.86627e-50	1	2.6071e+47	30	20	2	0	14	8	0	0	16	12	2	0
c.1088_1090del	S363del	Strong	VeryStrong	6.3295e-42	1	5.11782e+39	28	17	2	0	24	17	1	0	4	0	1	0
c.653G>A	G218D	Strong	VeryStrong	1.53831e-38	1	1.55356e+35	37	17	2	0	31	13	2	0	6	4	0	0
c.931C>T	R311*	Strong	VeryStrong	9.01421e-32	1	5.11065e+29	19	12	2	0	16	11	1	0	3	1	1	0
c.1187T>C	I396T	Strong	VeryStrong	1.09309e-32	1	1.59484e+27	15	7	6	1	14	7	5	1	1	0	1	0
c.649T>C	S217P	Strong	VeryStrong	5.4021e-28	1	2.50809e+25	19	9	4	0	13	4	4	0	6	5	0	0
c.455T>G	V152G	Strong	VeryStrong	1.73662e-29	1	1.02207e+25	12	8	3	1	12	8	3	1	0	0	0	0
c.435-2_435-1delinsCA	c.435-2_435-1delinsCA	Strong	VeryStrong	1.13944e-25	1	2.5519e+23	17	11	0	0	10	8	0	0	7	3	0	0
c.1105C>T	R369*	Strong	VeryStrong	5.28659e-25	1	1.01239e+23	15	9	2	0	11	9	0	0	4	0	2	0
c.571G>A	A191T	Strong	VeryStrong	1.98497e-25	1	3.21605e+22	14	9	1	1	13	8	1	1	1	1	0	0
c.1334_1336del	V445del	Strong	VeryStrong	1.05129e-22	1	6.37391e+20	15	9	1	0	13	7	1	0	2	2	0	0
c.1015C>T	R339C	Strong	VeryStrong	2.13676e-23	1	1.2529e+20	16	7	3	1	12	6	1	1	4	1	2	0
c.1018T>A	Y340N	Strong	VeryStrong	2.7425e-20	1	2.52758e+18	14	8	1	0	11	8	0	0	3	0	1	0
c.1105C>G	R369G	Strong	VeryStrong	2.91031e-21	1	6.14868e+16	16	4	6	0	12	4	4	0	4	0	2	0
c.475C>T	R159*	Strong	VeryStrong	5.82185e-20	1	1.54987e+16	18	6	3	1	12	6	1	1	6	0	2	0
c.155dup	R53fs	Strong	VeryStrong	3.61434e-19	1	6.37081e+14	10	6	0	2	6	5	0	0	4	1	0	2
c.847del	L283fs	Strong	VeryStrong	4.85154e-18	1	3.09975e+14	17	6	2	1	10	6	0	1	7	0	2	0
c.55G>T	G19*	Strong	VeryStrong	6.37752e-16	1	7.95283e+13	10	5	2	0	8	4	2	0	2	1	0	0
c.364G>T	E122*	Strong	VeryStrong	5.37571e-15	1	1.60508e+13	7	5	1	0	7	5	1	0	0	0	0	0
c.138+1G>C	c.138+1G>C	Strong	VeryStrong	1.7571e-16	1	1.24043e+13	14	5	2	1	6	3	0	1	8	2	2	0
c.19G>T	E7*	Strong	VeryStrong	1.22997e-16	1	1.24043e+12	14	5	1	2	13	5	1	2	1	0	0	0
c.268C>T	Q90*	Strong	VeryStrong	6.64655e-14	1	7.94942e+11	11	6	0	0	11	6	0	0	0	0	0	0
c.766G>A	E256K	Strong	VeryStrong	4.09944e-16	1	5.00915e+11	9	4	1	2	8	4	1	1	1	0	0	1
c.1547A>G	Y516C	Strong	VeryStrong	5.30728e-15	1	4.96385e+11	11	4	2	1	5	2	2	0	6	2	0	1
c.968G>A	R323H	Strong	VeryStrong	2.79841e-13	1	2.02195e+11	5	4	1	0	5	4	1	0	0	0	0	0
c.1141A>T	K381*	Strong	VeryStrong	3.54307e-12	1	3.18113e+10	8	5	0	0	5	2	0	0	3	3	0	0
c.804del	E268fs	Strong	VeryStrong	2.90344e-12	1	1.26202e+10	6	3	2	0	5	3	1	0	1	0	1	0
c.305_306del	K102fs	Strong	VeryStrong	4.18851e-14	1	9.66486e+09	15	3	4	0	10	3	3	0	5	0	1	0
c.298+2_298+4del	c.298+2_298+4del	Strong	VeryStrong	2.79841e-11	1	4.0439e+09	4	4	0	0	4	4	0	0	0	0	0	0
c.1586_1587del	T529fs	Strong	VeryStrong	2.44274e-15	1	3.86926e+08	11	1	4	2	7	1	3	1	4	0	1	1
c.1077_1078dup	T360fs	Strong	VeryStrong	1.2167e-08	0.999999	1.60362e+07	3	3	0	0	3	3	0	0	0	0	0	0
c.1108C>T	Q370*	Strong	VeryStrong	1.2167e-08	0.999999	1.60362e+07	3	3	0	0	3	3	0	0	0	0	0	0
c.1302+3G>T	c.1302+3G>T	Strong	VeryStrong	1.2167e-08	0.999999	1.60362e+07	3	3	0	0	3	3	0	0	0	0	0	0
c.1621+5G>A	c.1621+5G>A	Strong	VeryStrong	1.2167e-08	0.999999	1.60362e+07	3	3	0	0	2	2	0	0	1	1	0	0
c.548T>C	F183S	Strong	VeryStrong	1.2167e-08	0.999999	1.60362e+07	3	3	0	0	3	3	0	0	0	0	0	0
c.1212_1226delinsAG	S405fs	Strong	VeryStrong	1.2167e-08	0.999999	1.60362e+07	3	3	0	0	0	0	0	0	3	3	0	0
c.1033G>A	E345K	Strong	VeryStrong	1.88275e-09	0.999999	1.57541e+07	6	2	2	0	3	1	1	0	3	1	1	0
c.1A>C	c.1A>C	Strong	VeryStrong	3.42664e-09	0.999999	1.25007e+07	9	4	0	0	4	3	0	0	5	1	0	0
c.935+4A>T	c.935+4A>T	Strong	VeryStrong	4.83906e-08	0.999998	5.04809e+06	4	3	0	0	4	3	0	0	0	0	0	0
c.1031A>G	D344G	Strong	VeryStrong	3.174e-08	0.999997	3.17958e+06	3	2	1	0	1	1	0	0	2	1	1	0
c.983T>G	L328R	Strong	VeryStrong	3.174e-08	0.999997	3.17958e+06	3	2	1	0	2	2	0	0	1	0	1	0
c.1585dup	T529fs	Strong	VeryStrong	1.20287e-07	0.999994	1.58911e+06	5	3	0	0	5	3	0	0	0	0	0	0
c.959C>T	T320I	Strong	VeryStrong	1.20287e-07	0.999994	1.58911e+06	5	3	0	0	3	2	0	0	2	1	0	0
c.1098+1G>A	c.1098+1G>A	Strong	VeryStrong	1.26236e-07	0.999991	1.00092e+06	4	2	1	0	3	2	1	0	1	0	0	0
c.479A>C	H160P	Strong	VeryStrong	1.26236e-07	0.999991	1.00092e+06	4	2	1	0	4	2	1	0	0	0	0	0
c.1016G>A	R339H	Strong	VeryStrong	2.5322e-09	0.999991	983311	7	1	3	0	6	1	2	0	1	0	1	0
c.434+1G>A	c.434+1G>A	Strong	VeryStrong	2.39203e-07	0.999982	500243	6	3	0	0	4	1	0	0	2	2	0	0
c.1030G>T	D344Y	Strong	VeryStrong	3.13792e-07	0.999971	315082	5	2	1	0	4	2	0	0	1	0	1	0
c.967C>T	R323C	Strong	VeryStrong	6.24007e-07	0.999909	99186.1	6	2	1	0	6	2	1	0	0	0	0	0
c.1015C>A	R339S	Strong	VeryStrong	5.29e-06	0.999858	63591.7	2	2	0	0	2	2	0	0	0	0	0	0
c.1094dup	K366fs	Strong	VeryStrong	5.29e-06	0.999858	63591.7	2	2	0	0	1	1	0	0	1	1	0	0
c.1570G>A	G524R	Strong	VeryStrong	5.29e-06	0.999858	63591.7	2	2	0	0	1	1	0	0	1	1	0	0
c.308_309del	E103fs	Strong	VeryStrong	5.29e-06	0.999858	63591.7	2	2	0	0	2	2	0	0	0	0	0	0
c.342_346del	E114fs	Strong	VeryStrong	5.29e-06	0.999858	63591.7	2	2	0	0	2	2	0	0	0	0	0	0
c.434+1G>C	c.434+1G>C	Strong	VeryStrong	5.29e-06	0.999858	63591.7	2	2	0	0	1	1	0	0	1	1	0	0
c.547T>A	F183I	Strong	VeryStrong	5.29e-06	0.999858	63591.7	2	2	0	0	2	2	0	0	0	0	0	0
c.617C>T	P206L	Strong	VeryStrong	5.29e-06	0.999858	63591.7	2	2	0	0	2	2	0	0	0	0	0	0
c.645-2A>G	c.645-2A>G	Strong	VeryStrong	5.29e-06	0.999858	63591.7	2	2	0	0	2	2	0	0	0	0	0	0
c.668G>A	G223D	Strong	VeryStrong	5.29e-06	0.999858	63591.7	2	2	0	0	2	2	0	0	0	0	0	0
c.947_948del	M316fs	Strong	VeryStrong	5.29e-06	0.999858	63591.7	2	2	0	0	2	2	0	0	0	0	0	0
c.1621+5G>T	c.1621+5G>T	Strong	VeryStrong	5.29e-06	0.999858	63591.7	2	2	0	0	0	0	0	0	2	2	0	0
c.232_233insAA	P78fs	Strong	VeryStrong	6.62154e-07	0.999818	49571.8	8	3	0	0	5	3	0	0	3	0	0	0
c.1474dup	A492fs	Strong	VeryStrong	1.08579e-06	0.999712	31223.2	7	2	1	0	4	1	1	0	3	1	0	0
c.1536_1774del	E512fs	Strong	VeryStrong	1.57795e-05	0.999551	20018.3	3	2	0	0	1	1	0	0	2	1	0	0
c.316A>T	K106*	Strong	VeryStrong	1.57795e-05	0.999551	20018.3	3	2	0	0	1	0	0	0	2	2	0	0
c.566C>T	P189L	Strong	VeryStrong	1.57795e-05	0.999551	20018.3	3	2	0	0	3	2	0	0	0	0	0	0
c.62_63del	S21fs	Strong	VeryStrong	1.57795e-05	0.999551	20018.3	3	2	0	0	3	2	0	0	0	0	0	0
c.986del	Q329fs	Strong	VeryStrong	1.57795e-05	0.999551	20018.3	3	2	0	0	2	1	0	0	1	1	0	0
c.409dup	T137fs	Strong	VeryStrong	1.57795e-05	0.999551	20018.3	3	2	0	0	0	0	0	0	3	2	0	0
c.325C>T	Q109*	Strong	VeryStrong	9.2e-06	0.999287	12608.7	2	1	1	0	1	0	1	0	1	1	0	0
c.985C>T	Q329*	Strong	VeryStrong	9.2e-06	0.999287	12608.7	2	1	1	0	2	1	1	0	0	0	0	0
c.936-1G>A	c.936-1G>A	Strong	VeryStrong	4.36805e-07	0.999093	9918.61	6	2	0	1	3	0	0	1	3	2	0	0
c.1504C>T	Q502*	Strong	VeryStrong	3.13792e-05	0.998574	6301.65	4	2	0	0	2	1	0	0	2	1	0	0
c.2T>C	c.2T>C	Strong	VeryStrong	3.13792e-05	0.998574	6301.65	4	2	0	0	3	1	0	0	1	1	0	0
c.323del	K108fs	Strong	VeryStrong	3.13792e-05	0.998574	6301.65	4	2	0	0	2	1	0	0	2	1	0	0
c.1283T>C	L428P	Strong	VeryStrong	2.74427e-05	0.997738	3969.15	3	1	1	0	3	1	1	0	0	0	0	0
c.689G>A	G230D	Strong	VeryStrong	2.74427e-05	0.997738	3969.15	3	1	1	0	3	1	1	0	0	0	0	0
c.644+5G>C	c.644+5G>C	Strong	VeryStrong	5.20006e-05	0.995484	1983.72	5	2	0	0	3	1	0	0	2	1	0	0
c.674C>T	A225V	Moderate	VeryStrong	1.176e-08	0.992851	1250	3	0	1	2	1	0	0	1	2	0	1	1
c.1118T>C	L373P	Strong	VeryStrong	5.45725e-05	0.992848	1249.46	4	1	1	0	4	1	1	0	0	0	0	0
c.1298del	P433fs	Strong	VeryStrong	5.45725e-05	0.992848	1249.46	4	1	1	0	2	1	1	0	2	0	0	0
c.142C>T	Q48*	Strong	VeryStrong	1.20915e-06	0.990926	982.89	8	2	0	1	7	2	0	1	1	0	0	0
c.1046T>A	M349K	Strong	VeryStrong	7.75562e-05	0.985792	624.465	6	2	0	0	3	0	0	0	3	2	0	0
c.710T>G	L237W	Strong	VeryStrong	7.75562e-05	0.985792	624.465	6	2	0	0	3	2	0	0	3	0	0	0
c.773C>T	P258L	Strong	VeryStrong	2.56594e-10	0.980867	461.384	28	5	1	0	16	5	1	0	12	0	0	0
NC_000005.9:g.176939367_176939988del	NC_000005.9:g.176939367_176939988del	Strong	Strong	0.0023	0.96554	252.174	1	1	0	0	1	1	0	0	0	0	0	0
NC_000005.9:g.176941255_176942766del	NC_000005.9:g.176941255_176942766del	Strong	Strong	0.0023	0.96554	252.174	1	1	0	0	1	1	0	0	0	0	0	0
c.1004dup	D336fs	Strong	Strong	0.0023	0.96554	252.174	1	1	0	0	1	1	0	0	0	0	0	0
c.1016G>C	R339P	Strong	Strong	0.0023	0.96554	252.174	1	1	0	0	1	1	0	0	0	0	0	0
c.1037C>A	A346D	Strong	Strong	0.0023	0.96554	252.174	1	1	0	0	1	1	0	0	0	0	0	0
c.1063G>T	E355*	Strong	Strong	0.0023	0.96554	252.174	1	1	0	0	1	1	0	0	0	0	0	0
c.1098+2_1098+3del	c.1098+2_1098+3del	Strong	Strong	0.0023	0.96554	252.174	1	1	0	0	1	1	0	0	0	0	0	0
c.1099-3C>G	c.1099-3C>G	Strong	Strong	0.0023	0.96554	252.174	1	1	0	0	1	1	0	0	0	0	0	0
c.1099-5_1099-2del	c.1099-5_1099-2del	Strong	Strong	0.0023	0.96554	252.174	1	1	0	0	1	1	0	0	0	0	0	0
c.1118_1127del	L373fs	Strong	Strong	0.0023	0.96554	252.174	1	1	0	0	1	1	0	0	0	0	0	0
c.1169T>C	L390P	Moderate	Strong	0.0023	0.96554	252.174	1	1	0	0	1	1	0	0	0	0	0	0
c.1169T>G	L390R	Strong	Strong	0.0023	0.96554	252.174	1	1	0	0	1	1	0	0	0	0	0	0
c.1178C>T	P393L	Strong	Strong	0.0023	0.96554	252.174	1	1	0	0	1	1	0	0	0	0	0	0
c.1213_1216del	S405fs	Strong	Strong	0.0023	0.96554	252.174	1	1	0	0	1	1	0	0	0	0	0	0
c.122_133del	Q41_Q44del	Strong	Strong	0.0023	0.96554	252.174	1	1	0	0	1	1	0	0	0	0	0	0
c.1230+1G>T	c.1230+1G>T	Strong	Strong	0.0023	0.96554	252.174	1	1	0	0	1	1	0	0	0	0	0	0
c.1230G>A	Q410=	Moderate	Strong	0.0023	0.96554	252.174	1	1	0	0	1	1	0	0	0	0	0	0
c.1231-3C>G	c.1231-3C>G	Strong	Strong	0.0023	0.96554	252.174	1	1	0	0	1	1	0	0	0	0	0	0
c.1296_1298dup	P434dup	Strong	Strong	0.0023	0.96554	252.174	1	1	0	0	1	1	0	0	0	0	0	0
c.1303-1G>A	c.1303-1G>A	Strong	Strong	0.0023	0.96554	252.174	1	1	0	0	1	1	0	0	0	0	0	0
c.1394del	G465fs	Strong	Strong	0.0023	0.96554	252.174	1	1	0	0	1	1	0	0	0	0	0	0
c.1399G>A	D467N	Moderate	Strong	0.0023	0.96554	252.174	1	1	0	0	1	1	0	0	0	0	0	0
c.1399G>T	D467Y	Strong	Strong	0.0023	0.96554	252.174	1	1	0	0	1	1	0	0	0	0	0	0
c.1400-2A>C	c.1400-2A>C	Strong	Strong	0.0023	0.96554	252.174	1	1	0	0	1	1	0	0	0	0	0	0
c.1435del	R479fs	Strong	Strong	0.0023	0.96554	252.174	1	1	0	0	1	1	0	0	0	0	0	0
c.1516_1532del	N506fs	Strong	Strong	0.0023	0.96554	252.174	1	1	0	0	1	1	0	0	0	0	0	0
c.1531G>T	E511*	Strong	Strong	0.0023	0.96554	252.174	1	1	0	0	1	1	0	0	0	0	0	0
c.1549+1G>C	c.1549+1G>C	Strong	Strong	0.0023	0.96554	252.174	1	1	0	0	1	1	0	0	0	0	0	0
c.1628C>G	S543*	Strong	Strong	0.0023	0.96554	252.174	1	1	0	0	1	1	0	0	0	0	0	0
c.1791_1792del	K597fs	Strong	Strong	0.0023	0.96554	252.174	1	1	0	0	1	1	0	0	0	0	0	0
c.1811_1812insCATATGTTGCTAT	K604fs	Strong	Strong	0.0023	0.96554	252.174	1	1	0	0	1	1	0	0	0	0	0	0
c.1814del	Q605fs	Strong	Strong	0.0023	0.96554	252.174	1	1	0	0	1	1	0	0	0	0	0	0
c.214G>T	G72*	Strong	Strong	0.0023	0.96554	252.174	1	1	0	0	1	1	0	0	0	0	0	0
c.298+1G>A	c.298+1G>A	Strong	Strong	0.0023	0.96554	252.174	1	1	0	0	1	1	0	0	0	0	0	0
c.391G>T	E131*	Strong	Strong	0.0023	0.96554	252.174	1	1	0	0	1	1	0	0	0	0	0	0
c.3G>T	c.3G>T	Strong	Strong	0.0023	0.96554	252.174	1	1	0	0	1	1	0	0	0	0	0	0
c.434+1G>T	c.434+1G>T	Strong	Strong	0.0023	0.96554	252.174	1	1	0	0	1	1	0	0	0	0	0	0
c.446C>G	P149R	Strong	Strong	0.0023	0.96554	252.174	1	1	0	0	1	1	0	0	0	0	0	0
c.491G>C	R164P	Strong	Strong	0.0023	0.96554	252.174	1	1	0	0	1	1	0	0	0	0	0	0
c.535C>T	P179S	Strong	Strong	0.0023	0.96554	252.174	1	1	0	0	1	1	0	0	0	0	0	0
c.549C>G	F183L	Strong	Strong	0.0023	0.96554	252.174	1	1	0	0	1	1	0	0	0	0	0	0
c.553G>T	E185*	Strong	Strong	0.0023	0.96554	252.174	1	1	0	0	1	1	0	0	0	0	0	0
c.559A>T	K187*	Strong	Strong	0.0023	0.96554	252.174	1	1	0	0	1	1	0	0	0	0	0	0
c.571+1G>A	c.571+1G>A	Strong	Strong	0.0023	0.96554	252.174	1	1	0	0	1	1	0	0	0	0	0	0
c.572-1G>A	c.572-1G>A	Strong	Strong	0.0023	0.96554	252.174	1	1	0	0	1	1	0	0	0	0	0	0
c.572-2A>G	c.572-2A>G	Strong	Strong	0.0023	0.96554	252.174	1	1	0	0	1	1	0	0	0	0	0	0
c.592A>T	K198*	Strong	Strong	0.0023	0.96554	252.174	1	1	0	0	1	1	0	0	0	0	0	0
c.623A>G	Q208R	Strong	Strong	0.0023	0.96554	252.174	1	1	0	0	1	1	0	0	0	0	0	0
c.628C>A	Q210K	Strong	Strong	0.0023	0.96554	252.174	1	1	0	0	1	1	0	0	0	0	0	0
c.628C>T	Q210*	Strong	Strong	0.0023	0.96554	252.174	1	1	0	0	1	1	0	0	0	0	0	0
c.638C>G	P213R	Moderate	Strong	0.0023	0.96554	252.174	1	1	0	0	1	1	0	0	0	0	0	0
c.646C>G	L216V	Moderate	Strong	0.0023	0.96554	252.174	1	1	0	0	1	1	0	0	0	0	0	0
c.64del	R22fs	Strong	Strong	0.0023	0.96554	252.174	1	1	0	0	1	1	0	0	0	0	0	0
c.668dup	I224fs	Strong	Strong	0.0023	0.96554	252.174	1	1	0	0	1	1	0	0	0	0	0	0
c.688G>C	G230R	Strong	Strong	0.0023	0.96554	252.174	1	1	0	0	1	1	0	0	0	0	0	0
c.69del	E24fs	Strong	Strong	0.0023	0.96554	252.174	1	1	0	0	1	1	0	0	0	0	0	0
c.713C>G	P238R	Strong	Strong	0.0023	0.96554	252.174	1	1	0	0	1	1	0	0	0	0	0	0
c.734A>G	E245G	Strong	Strong	0.0023	0.96554	252.174	1	1	0	0	1	1	0	0	0	0	0	0
c.758C>G	S253*	Strong	Strong	0.0023	0.96554	252.174	1	1	0	0	1	1	0	0	0	0	0	0
c.791G>A	C264Y	Strong	Strong	0.0023	0.96554	252.174	1	1	0	0	1	1	0	0	0	0	0	0
c.799-1G>A	c.799-1G>A	Strong	Strong	0.0023	0.96554	252.174	1	1	0	0	1	1	0	0	0	0	0	0
c.799-1G>T	c.799-1G>T	Strong	Strong	0.0023	0.96554	252.174	1	1	0	0	1	1	0	0	0	0	0	0
c.799-2A>T	c.799-2A>T	Strong	Strong	0.0023	0.96554	252.174	1	1	0	0	1	1	0	0	0	0	0	0
#N/A	I142fs	Strong	Strong	0.0023	0.96554	252.174	1	1	0	0	1	1	0	0	0	0	0	0
#N/A	I240del	Strong	Strong	0.0023	0.96554	252.174	1	1	0	0	1	1	0	0	0	0	0	0
#N/A	Y279*	Strong	Strong	0.0023	0.96554	252.174	1	1	0	0	1	1	0	0	0	0	0	0
NC_000005.9:g.176943186_176951249delins[TGG;176958663_176958740inv]	NC_000005.9:g.176943186_176951249delins[TGG;176958663_176958740inv]	Strong	Strong	0.0023	0.96554	252.174	1	1	0	0	0	0	0	0	1	1	0	0
c.1015C>G	R339G	Strong	Strong	0.0023	0.96554	252.174	1	1	0	0	0	0	0	0	1	1	0	0
c.1302+5G>C	c.1302+5G>C	Strong	Strong	0.0023	0.96554	252.174	1	1	0	0	0	0	0	0	1	1	0	0
c.1863del	F622fs	Strong	Strong	0.0023	0.96554	252.174	1	1	0	0	0	0	0	0	1	1	0	0
c.187C>T	Q63*	Strong	Strong	0.0023	0.96554	252.174	1	1	0	0	0	0	0	0	1	1	0	0
c.490C>G	R164G	Strong	Strong	0.0023	0.96554	252.174	1	1	0	0	0	0	0	0	1	1	0	0
c.658G>T	D220Y	Strong	Strong	0.0023	0.96554	252.174	1	1	0	0	0	0	0	0	1	1	0	0
c.798+1G>A	c.798+1G>A	Strong	Strong	0.0023	0.96554	252.174	1	1	0	0	0	0	0	0	1	1	0	0
c.914_915del	E305fs	Strong	Strong	0.0023	0.96554	252.174	1	1	0	0	0	0	0	0	1	1	0	0
c.1154T>C	F385S	Strong	Strong	0.0023	0.96554	252.174	1	1	0	0	0	0	0	0	1	1	0	0
c.1174_1175del	K392fs	Strong	Strong	0.0023	0.96554	252.174	1	1	0	0	0	0	0	0	1	1	0	0
c.1252G>T	E418*	Strong	Strong	0.0023	0.96554	252.174	1	1	0	0	0	0	0	0	1	1	0	0
c.1301del	P434fs	Strong	Strong	0.0023	0.96554	252.174	1	1	0	0	0	0	0	0	1	1	0	0
c.1514T>A	I505N	Strong	Strong	0.0023	0.96554	252.174	1	1	0	0	0	0	0	0	1	1	0	0
c.156_157delinsTT	Q52_F622delinsH	Strong	Strong	0.0023	0.96554	252.174	1	1	0	0	0	0	0	0	1	1	0	0
c.1615del	A539fs	Strong	Strong	0.0023	0.96554	252.174	1	1	0	0	0	0	0	0	1	1	0	0
c.1732+1del	c.1732+1del	Strong	Strong	0.0023	0.96554	252.174	1	1	0	0	0	0	0	0	1	1	0	0
c.436T>C	W146R	Strong	Strong	0.0023	0.96554	252.174	1	1	0	0	0	0	0	0	1	1	0	0
c.439A>C	T147P	Strong	Strong	0.0023	0.96554	252.174	1	1	0	0	0	0	0	0	1	1	0	0
c.937G>A	G313S	Strong	Strong	0.0023	0.96554	252.174	1	1	0	0	0	0	0	0	1	1	0	0
c.998T>A	V333D	Strong	Strong	0.0023	0.96554	252.174	1	1	0	0	0	0	0	0	1	1	0	0
c.1463C>A	A488D	Moderate	Strong	5.6e-06	0.965251	250	2	0	1	1	1	0	0	1	1	0	1	0
c.1273_1276dup	E426fs	Strong	Strong	0.00457378	0.89817	79.3829	2	1	0	0	1	0	0	0	1	1	0	0
c.1285C>T	Q429*	Strong	Strong	0.00457378	0.89817	79.3829	2	1	0	0	1	0	0	0	1	1	0	0
c.1298dup	P434fs	Strong	Strong	0.00457378	0.89817	79.3829	2	1	0	0	1	0	0	0	1	1	0	0
c.1555C>T	R519W	Strong	Strong	0.00457378	0.89817	79.3829	2	1	0	0	1	0	0	0	1	1	0	0
c.337del	E113fs	Strong	Strong	0.00457378	0.89817	79.3829	2	1	0	0	2	1	0	0	0	0	0	0
c.370C>T	R124*	Strong	Strong	0.00457378	0.89817	79.3829	2	1	0	0	1	1	0	0	1	0	0	0
c.373+1G>A	c.373+1G>A	Strong	Strong	0.00457378	0.89817	79.3829	2	1	0	0	1	0	0	0	1	1	0	0
c.430del	T144fs	Strong	Strong	0.00457378	0.89817	79.3829	2	1	0	0	1	1	0	0	1	0	0	0
c.571+2T>G	c.571+2T>G	Strong	Strong	0.00457378	0.89817	79.3829	2	1	0	0	2	1	0	0	0	0	0	0
c.644+5G>T	c.644+5G>T	Strong	Strong	0.00457378	0.89817	79.3829	2	1	0	0	2	1	0	0	0	0	0	0
c.645-1G>T	c.645-1G>T	Strong	Strong	0.00457378	0.89817	79.3829	2	1	0	0	2	1	0	0	0	0	0	0
c.647dup	S217fs	Strong	Strong	0.00457378	0.89817	79.3829	2	1	0	0	2	1	0	0	0	0	0	0
c.711_712delinsTA	L237_P238delinsFT	Strong	Strong	0.00457378	0.89817	79.3829	2	1	0	0	2	1	0	0	0	0	0	0
c.722T>C	M241T	Strong	Strong	0.00457378	0.89817	79.3829	2	1	0	0	2	1	0	0	0	0	0	0
c.735A>T	E245D	Strong	Strong	0.00457378	0.89817	79.3829	2	1	0	0	2	1	0	0	0	0	0	0
c.945del	H315fs	Strong	Strong	0.00457378	0.89817	79.3829	2	1	0	0	1	1	0	0	1	0	0	0
c.935+2T>C	c.935+2T>C	Strong	Strong	0.00457378	0.89817	79.3829	2	1	0	0	0	0	0	0	2	1	0	0
c.156_157insA	R53fs	Moderate	Strong	0.002	0.847458	50	1	0	1	0	1	0	1	0	0	0	0	0
c.1643T>C	L548P	Moderate	Strong	0.002	0.847458	50	1	0	1	0	1	0	1	0	0	0	0	0
c.222_224del	E74del	Moderate	Strong	0.002	0.847458	50	1	0	1	0	1	0	1	0	0	0	0	0
c.298+1G>T	c.298+1G>T	Moderate	Strong	0.002	0.847458	50	1	0	1	0	1	0	1	0	0	0	0	0
c.572-1G>C	c.572-1G>C	Moderate	Strong	0.002	0.847458	50	1	0	1	0	1	0	1	0	0	0	0	0
c.644+1G>A	c.644+1G>A	Moderate	Strong	0.002	0.847458	50	1	0	1	0	1	0	1	0	0	0	0	0
c.647T>C	L216P	Moderate	Strong	0.002	0.847458	50	1	0	1	0	1	0	1	0	0	0	0	0
c.772C>T	P258S	Moderate	Strong	0.002	0.847458	50	1	0	1	0	1	0	1	0	0	0	0	0
c.775T>C	Y259H	Moderate	Strong	0.002	0.847458	50	1	0	1	0	1	0	1	0	0	0	0	0
c.842G>A	C281Y	Moderate	Strong	0.002	0.847458	50	1	0	1	0	1	0	1	0	0	0	0	0
c.965G>A	G322E	Moderate	Strong	0.002	0.847458	50	1	0	1	0	1	0	1	0	0	0	0	0
c.967C>A	R323S	Moderate	Strong	0.002	0.847458	50	1	0	1	0	1	0	1	0	0	0	0	0
#N/A	Q52fs	Moderate	Strong	0.002	0.847458	50	1	0	1	0	1	0	1	0	0	0	0	0
c.1021del	L341fs	Moderate	Strong	0.002	0.847458	50	1	0	1	0	0	0	0	0	1	0	1	0
c.859dup	D287fs	Moderate	Strong	0.002	0.847458	50	1	0	1	0	0	0	0	0	1	0	1	0
c.1212_1224del	L406fs	Moderate	Strong	0.002	0.847458	50	1	0	1	0	0	0	0	0	1	0	1	0
c.639del	T214fs	Moderate	Strong	0.002	0.847458	50	1	0	1	0	0	0	0	0	1	0	1	0
#N/A	A319del	Moderate	Strong	0.002	0.847458	50	1	0	1	0	0	0	0	0	1	0	1	0
c.1496del	P499fs	Strong	Strong	6.3305e-05	0.81379	39.3324	5	1	0	1	4	1	0	0	1	0	0	1
c.1102C>T	Q368*	Strong	Strong	0.00682156	0.735211	24.9893	3	1	0	0	1	0	0	0	2	1	0	0
c.1354del	L452fs	Strong	Strong	0.00682156	0.735211	24.9893	3	1	0	0	1	1	0	0	2	0	0	0
c.27+1G>A	c.27+1G>A	Strong	Strong	0.00682156	0.735211	24.9893	3	1	0	0	2	1	0	0	1	0	0	0
c.845G>A	R282H	Strong	Strong	0.00682156	0.735211	24.9893	3	1	0	0	2	1	0	0	1	0	0	0
c.1732G>A	G578R	Moderate	Moderate	0.0039772	0.636212	15.7397	2	0	1	0	2	0	1	0	0	0	0	0
c.491G>A	R164Q	Moderate	Moderate	0.0039772	0.636212	15.7397	2	0	1	0	2	0	1	0	0	0	0	0
c.809C>T	A270V	Moderate	Moderate	0.0039772	0.636212	15.7397	2	0	1	0	1	0	1	0	1	0	0	0
c.138+5G>T	c.138+5G>T	Strong	Moderate	0.00904358	0.466397	7.86649	4	1	0	0	4	1	0	0	0	0	0	0
c.620T>C	I207T	Strong	Moderate	0.00904358	0.466397	7.86649	4	1	0	0	4	1	0	0	0	0	0	0
c.622C>G	Q208E	Moderate	Moderate	8.16331e-05	0.461984	7.72813	7	0	2	0	7	0	2	0	0	0	0	0
NC_000005.9:g.176937300_176939456del	NC_000005.9:g.176937300_176939456del	NotMet	Moderate	0.0014	0.357143	5	1	0	0	1	1	0	0	1	0	0	0	0
c.1729G>T	G577*	NotMet	Moderate	0.0014	0.357143	5	1	0	0	1	1	0	0	1	0	0	0	0
c.1729_1732+10del	c.1729_1732+10del	NotMet	Moderate	0.0014	0.357143	5	1	0	0	1	1	0	0	1	0	0	0	0
c.435-1G>T	c.435-1G>T	NotMet	Moderate	0.0014	0.357143	5	1	0	0	1	1	0	0	1	0	0	0	0
c.130C>T	Q44*	Moderate	Moderate	0.00593179	0.355059	4.95477	3	0	1	0	2	0	1	0	1	0	0	0
c.487G>A	V163M	Moderate	Moderate	0.00593179	0.355059	4.95477	3	0	1	0	2	0	0	0	1	0	1	0
c.547T>G	F183V	Moderate	Moderate	0.00593179	0.355059	4.95477	3	0	1	0	2	0	1	0	1	0	0	0
c.1016G>T	R339L	Strong	NotMet	0.0134112	0.0797107	0.779533	6	1	0	0	5	1	0	0	1	0	0	0
c.1574G>A	R525H	Moderate	NotMet	0.00977394	0.0517328	0.490996	5	0	1	0	4	0	1	0	1	0	0	0
c.962C>T	P321L	Moderate	NotMet	0.00977394	0.0517328	0.490996	5	0	1	0	4	0	1	0	1	0	0	0
NC_000005.9:g.176937884_176940275delinsTT	NC_000005.9:g.176937884_176940275delinsTT	NotMet	NotMet	0.9943	0.0337951	0.314794	1	0	0	0	1	0	0	0	0	0	0	0
c.1051G>A	D351N	NotMet	NotMet	0.9943	0.0337951	0.314794	1	0	0	0	1	0	0	0	0	0	0	0
c.1060T>C	F354L	NotMet	NotMet	0.9943	0.0337951	0.314794	1	0	0	0	1	0	0	0	0	0	0	0
c.1063G>A	E355K	NotMet	NotMet	0.9943	0.0337951	0.314794	1	0	0	0	1	0	0	0	0	0	0	0
c.1079C>T	T360I	NotMet	NotMet	0.9943	0.0337951	0.314794	1	0	0	0	1	0	0	0	0	0	0	0
c.107A>G	Y36C	NotMet	NotMet	0.9943	0.0337951	0.314794	1	0	0	0	1	0	0	0	0	0	0	0
c.1106G>A	R369Q	NotMet	NotMet	0.9943	0.0337951	0.314794	1	0	0	0	1	0	0	0	0	0	0	0
c.1190A>G	N397S	NotMet	NotMet	0.9943	0.0337951	0.314794	1	0	0	0	1	0	0	0	0	0	0	0
c.11C>G	S4W	NotMet	NotMet	0.9943	0.0337951	0.314794	1	0	0	0	1	0	0	0	0	0	0	0
c.1223T>G	V408G	NotMet	NotMet	0.9943	0.0337951	0.314794	1	0	0	0	1	0	0	0	0	0	0	0
c.1235T>C	V412A	NotMet	NotMet	0.9943	0.0337951	0.314794	1	0	0	0	1	0	0	0	0	0	0	0
c.1238A>G	E413G	NotMet	NotMet	0.9943	0.0337951	0.314794	1	0	0	0	1	0	0	0	0	0	0	0
c.1255G>A	A419T	NotMet	NotMet	0.9943	0.0337951	0.314794	1	0	0	0	1	0	0	0	0	0	0	0
c.1276G>A	E426K	NotMet	NotMet	0.9943	0.0337951	0.314794	1	0	0	0	1	0	0	0	0	0	0	0
c.128G>C	R43P	NotMet	NotMet	0.9943	0.0337951	0.314794	1	0	0	0	1	0	0	0	0	0	0	0
c.1294C>T	P432S	NotMet	NotMet	0.9943	0.0337951	0.314794	1	0	0	0	1	0	0	0	0	0	0	0
c.1339G>A	A447T	NotMet	NotMet	0.9943	0.0337951	0.314794	1	0	0	0	1	0	0	0	0	0	0	0
c.1426G>T	E476*	NotMet	NotMet	0.9943	0.0337951	0.314794	1	0	0	0	1	0	0	0	0	0	0	0
c.1463C>T	A488V	NotMet	NotMet	0.9943	0.0337951	0.314794	1	0	0	0	1	0	0	0	0	0	0	0
c.1477T>G	S493A	NotMet	NotMet	0.9943	0.0337951	0.314794	1	0	0	0	1	0	0	0	0	0	0	0
c.1525A>G	M509V	NotMet	NotMet	0.9943	0.0337951	0.314794	1	0	0	0	1	0	0	0	0	0	0	0
c.1598C>G	T533S	NotMet	NotMet	0.9943	0.0337951	0.314794	1	0	0	0	1	0	0	0	0	0	0	0
c.160A>G	R54G	NotMet	NotMet	0.9943	0.0337951	0.314794	1	0	0	0	1	0	0	0	0	0	0	0
c.1621+3G>A	c.1621+3G>A	NotMet	NotMet	0.9943	0.0337951	0.314794	1	0	0	0	1	0	0	0	0	0	0	0
c.162A>T	R54S	NotMet	NotMet	0.9943	0.0337951	0.314794	1	0	0	0	1	0	0	0	0	0	0	0
c.1630G>T	V544L	NotMet	NotMet	0.9943	0.0337951	0.314794	1	0	0	0	1	0	0	0	0	0	0	0
c.1663G>A	A555T	NotMet	NotMet	0.9943	0.0337951	0.314794	1	0	0	0	1	0	0	0	0	0	0	0
c.1668G>T	K556N	NotMet	NotMet	0.9943	0.0337951	0.314794	1	0	0	0	1	0	0	0	0	0	0	0
c.166A>G	K56E	NotMet	NotMet	0.9943	0.0337951	0.314794	1	0	0	0	1	0	0	0	0	0	0	0
c.1684G>A	V562M	NotMet	NotMet	0.9943	0.0337951	0.314794	1	0	0	0	1	0	0	0	0	0	0	0
c.1693G>A	V565M	NotMet	NotMet	0.9943	0.0337951	0.314794	1	0	0	0	1	0	0	0	0	0	0	0
c.1702T>C	C568R	NotMet	NotMet	0.9943	0.0337951	0.314794	1	0	0	0	1	0	0	0	0	0	0	0
c.1704C>G	C568W	NotMet	NotMet	0.9943	0.0337951	0.314794	1	0	0	0	1	0	0	0	0	0	0	0
c.1732+4A>G	c.1732+4A>G	NotMet	NotMet	0.9943	0.0337951	0.314794	1	0	0	0	1	0	0	0	0	0	0	0
c.1748C>T	A583V	NotMet	NotMet	0.9943	0.0337951	0.314794	1	0	0	0	1	0	0	0	0	0	0	0
c.1760G>C	G587A	NotMet	NotMet	0.9943	0.0337951	0.314794	1	0	0	0	1	0	0	0	0	0	0	0
c.1772G>A	R591Q	NotMet	NotMet	0.9943	0.0337951	0.314794	1	0	0	0	1	0	0	0	0	0	0	0
c.1828G>A	G610S	NotMet	NotMet	0.9943	0.0337951	0.314794	1	0	0	0	1	0	0	0	0	0	0	0
c.190_192dup	Q64dup	NotMet	NotMet	0.9943	0.0337951	0.314794	1	0	0	0	1	0	0	0	0	0	0	0
c.192G>C	Q64H	NotMet	NotMet	0.9943	0.0337951	0.314794	1	0	0	0	1	0	0	0	0	0	0	0
c.198C>A	S66R	NotMet	NotMet	0.9943	0.0337951	0.314794	1	0	0	0	1	0	0	0	0	0	0	0
c.202A>G	S68G	NotMet	NotMet	0.9943	0.0337951	0.314794	1	0	0	0	1	0	0	0	0	0	0	0
c.208C>T	P70S	NotMet	NotMet	0.9943	0.0337951	0.314794	1	0	0	0	1	0	0	0	0	0	0	0
c.214G>A	G72R	NotMet	NotMet	0.9943	0.0337951	0.314794	1	0	0	0	1	0	0	0	0	0	0	0
c.23G>A	R8Q	NotMet	NotMet	0.9943	0.0337951	0.314794	1	0	0	0	1	0	0	0	0	0	0	0
c.242C>T	P81L	NotMet	NotMet	0.9943	0.0337951	0.314794	1	0	0	0	1	0	0	0	0	0	0	0
c.247T>G	S83A	NotMet	NotMet	0.9943	0.0337951	0.314794	1	0	0	0	1	0	0	0	0	0	0	0
c.248C>T	S83F	NotMet	NotMet	0.9943	0.0337951	0.314794	1	0	0	0	1	0	0	0	0	0	0	0
c.259C>T	L87F	NotMet	NotMet	0.9943	0.0337951	0.314794	1	0	0	0	1	0	0	0	0	0	0	0
c.27G>A	K9=	NotMet	NotMet	0.9943	0.0337951	0.314794	1	0	0	0	1	0	0	0	0	0	0	0
c.28-2A>G	c.28-2A>G	NotMet	NotMet	0.9943	0.0337951	0.314794	1	0	0	0	1	0	0	0	0	0	0	0
c.28-3C>T	c.28-3C>T	NotMet	NotMet	0.9943	0.0337951	0.314794	1	0	0	0	1	0	0	0	0	0	0	0
c.29G>A	R10Q	NotMet	NotMet	0.9943	0.0337951	0.314794	1	0	0	0	1	0	0	0	0	0	0	0
c.31G>A	A11T	NotMet	NotMet	0.9943	0.0337951	0.314794	1	0	0	0	1	0	0	0	0	0	0	0
c.352G>T	E118*	NotMet	NotMet	0.9943	0.0337951	0.314794	1	0	0	0	1	0	0	0	0	0	0	0
c.35G>T	R12L	NotMet	NotMet	0.9943	0.0337951	0.314794	1	0	0	0	1	0	0	0	0	0	0	0
c.367G>A	G123S	NotMet	NotMet	0.9943	0.0337951	0.314794	1	0	0	0	1	0	0	0	0	0	0	0
c.371G>A	R124Q	NotMet	NotMet	0.9943	0.0337951	0.314794	1	0	0	0	1	0	0	0	0	0	0	0
c.380T>A	M127K	NotMet	NotMet	0.9943	0.0337951	0.314794	1	0	0	0	1	0	0	0	0	0	0	0
c.398C>T	A133V	NotMet	NotMet	0.9943	0.0337951	0.314794	1	0	0	0	1	0	0	0	0	0	0	0
c.401A>G	K134R	NotMet	NotMet	0.9943	0.0337951	0.314794	1	0	0	0	1	0	0	0	0	0	0	0
c.43G>C	E15Q	NotMet	NotMet	0.9943	0.0337951	0.314794	1	0	0	0	1	0	0	0	0	0	0	0
c.448C>T	R150C	NotMet	NotMet	0.9943	0.0337951	0.314794	1	0	0	0	1	0	0	0	0	0	0	0
c.449G>A	R150H	NotMet	NotMet	0.9943	0.0337951	0.314794	1	0	0	0	1	0	0	0	0	0	0	0
c.457_458del	L153fs	NotMet	NotMet	0.9943	0.0337951	0.314794	1	0	0	0	1	0	0	0	0	0	0	0
c.465G>C	M155I	NotMet	NotMet	0.9943	0.0337951	0.314794	1	0	0	0	1	0	0	0	0	0	0	0
c.46G>A	V16M	NotMet	NotMet	0.9943	0.0337951	0.314794	1	0	0	0	1	0	0	0	0	0	0	0
c.479A>G	H160R	NotMet	NotMet	0.9943	0.0337951	0.314794	1	0	0	0	1	0	0	0	0	0	0	0
c.498A>T	K166N	NotMet	NotMet	0.9943	0.0337951	0.314794	1	0	0	0	1	0	0	0	0	0	0	0
c.4dup	E2fs	NotMet	NotMet	0.9943	0.0337951	0.314794	1	0	0	0	1	0	0	0	0	0	0	0
c.502C>T	H168Y	NotMet	NotMet	0.9943	0.0337951	0.314794	1	0	0	0	1	0	0	0	0	0	0	0
c.505A>G	I169V	NotMet	NotMet	0.9943	0.0337951	0.314794	1	0	0	0	1	0	0	0	0	0	0	0
c.523G>A	G175S	NotMet	NotMet	0.9943	0.0337951	0.314794	1	0	0	0	1	0	0	0	0	0	0	0
c.526A>G	I176V	NotMet	NotMet	0.9943	0.0337951	0.314794	1	0	0	0	1	0	0	0	0	0	0	0
c.529C>T	P177S	NotMet	NotMet	0.9943	0.0337951	0.314794	1	0	0	0	1	0	0	0	0	0	0	0
c.52G>A	A18T	NotMet	NotMet	0.9943	0.0337951	0.314794	1	0	0	0	1	0	0	0	0	0	0	0
c.556A>T	M186L	NotMet	NotMet	0.9943	0.0337951	0.314794	1	0	0	0	1	0	0	0	0	0	0	0
c.55G>A	G19R	NotMet	NotMet	0.9943	0.0337951	0.314794	1	0	0	0	1	0	0	0	0	0	0	0
c.571+3A>G	c.571+3A>G	NotMet	NotMet	0.9943	0.0337951	0.314794	1	0	0	0	1	0	0	0	0	0	0	0
c.572-3T>C	c.572-3T>C	NotMet	NotMet	0.9943	0.0337951	0.314794	1	0	0	0	1	0	0	0	0	0	0	0
c.5A>C	E2A	NotMet	NotMet	0.9943	0.0337951	0.314794	1	0	0	0	1	0	0	0	0	0	0	0
c.608A>T	H203L	NotMet	NotMet	0.9943	0.0337951	0.314794	1	0	0	0	1	0	0	0	0	0	0	0
c.610C>T	P204S	NotMet	NotMet	0.9943	0.0337951	0.314794	1	0	0	0	1	0	0	0	0	0	0	0
c.62G>T	S21I	NotMet	NotMet	0.9943	0.0337951	0.314794	1	0	0	0	1	0	0	0	0	0	0	0
c.634A>G	I212V	NotMet	NotMet	0.9943	0.0337951	0.314794	1	0	0	0	1	0	0	0	0	0	0	0
c.637C>T	P213S	NotMet	NotMet	0.9943	0.0337951	0.314794	1	0	0	0	1	0	0	0	0	0	0	0
c.673G>A	A225T	NotMet	NotMet	0.9943	0.0337951	0.314794	1	0	0	0	1	0	0	0	0	0	0	0
c.681G>A	T227=	NotMet	NotMet	0.9943	0.0337951	0.314794	1	0	0	0	1	0	0	0	0	0	0	0
c.701_702insCCAG	F235fs	NotMet	NotMet	0.9943	0.0337951	0.314794	1	0	0	0	1	0	0	0	0	0	0	0
c.728G>A	C243Y	NotMet	NotMet	0.9943	0.0337951	0.314794	1	0	0	0	1	0	0	0	0	0	0	0
c.746G>A	R249K	NotMet	NotMet	0.9943	0.0337951	0.314794	1	0	0	0	1	0	0	0	0	0	0	0
c.74C>T	A25V	NotMet	NotMet	0.9943	0.0337951	0.314794	1	0	0	0	1	0	0	0	0	0	0	0
c.752C>T	P251L	NotMet	NotMet	0.9943	0.0337951	0.314794	1	0	0	0	1	0	0	0	0	0	0	0
c.769G>C	G257R	NotMet	NotMet	0.9943	0.0337951	0.314794	1	0	0	0	1	0	0	0	0	0	0	0
c.78A>T	E26D	NotMet	NotMet	0.9943	0.0337951	0.314794	1	0	0	0	1	0	0	0	0	0	0	0
c.811C>T	R271W	NotMet	NotMet	0.9943	0.0337951	0.314794	1	0	0	0	1	0	0	0	0	0	0	0
c.845G>C	R282P	NotMet	NotMet	0.9943	0.0337951	0.314794	1	0	0	0	1	0	0	0	0	0	0	0
c.856G>C	E286Q	NotMet	NotMet	0.9943	0.0337951	0.314794	1	0	0	0	1	0	0	0	0	0	0	0
c.865del	S289fs	NotMet	NotMet	0.9943	0.0337951	0.314794	1	0	0	0	1	0	0	0	0	0	0	0
c.866C>T	S289L	NotMet	NotMet	0.9943	0.0337951	0.314794	1	0	0	0	1	0	0	0	0	0	0	0
c.881G>T	C294F	NotMet	NotMet	0.9943	0.0337951	0.314794	1	0	0	0	1	0	0	0	0	0	0	0
c.88_96del	D30_D32del	NotMet	NotMet	0.9943	0.0337951	0.314794	1	0	0	0	1	0	0	0	0	0	0	0
c.899G>A	G300D	NotMet	NotMet	0.9943	0.0337951	0.314794	1	0	0	0	1	0	0	0	0	0	0	0
c.916C>T	Q306*	NotMet	NotMet	0.9943	0.0337951	0.314794	1	0	0	0	1	0	0	0	0	0	0	0
c.919A>T	M307L	NotMet	NotMet	0.9943	0.0337951	0.314794	1	0	0	0	1	0	0	0	0	0	0	0
c.936C>T	H312=	NotMet	NotMet	0.9943	0.0337951	0.314794	1	0	0	0	1	0	0	0	0	0	0	0
c.949_951del	M317del	NotMet	NotMet	0.9943	0.0337951	0.314794	1	0	0	0	1	0	0	0	0	0	0	0
c.94G>A	D32N	NotMet	NotMet	0.9943	0.0337951	0.314794	1	0	0	0	1	0	0	0	0	0	0	0
c.952G>T	V318L	NotMet	NotMet	0.9943	0.0337951	0.314794	1	0	0	0	1	0	0	0	0	0	0	0
c.958A>T	T320S	NotMet	NotMet	0.9943	0.0337951	0.314794	1	0	0	0	1	0	0	0	0	0	0	0
c.963G>A	P321=	NotMet	NotMet	0.9943	0.0337951	0.314794	1	0	0	0	1	0	0	0	0	0	0	0
#N/A	D73E	NotMet	NotMet	0.9943	0.0337951	0.314794	1	0	0	0	1	0	0	0	0	0	0	0
#N/A	E278D	NotMet	NotMet	0.9943	0.0337951	0.314794	1	0	0	0	1	0	0	0	0	0	0	0
#N/A	E440del	NotMet	NotMet	0.9943	0.0337951	0.314794	1	0	0	0	1	0	0	0	0	0	0	0
#N/A	P265K	NotMet	NotMet	0.9943	0.0337951	0.314794	1	0	0	0	1	0	0	0	0	0	0	0
#N/A	P38fs	NotMet	NotMet	0.9943	0.0337951	0.314794	1	0	0	0	1	0	0	0	0	0	0	0
#N/A	R124fs	NotMet	NotMet	0.9943	0.0337951	0.314794	1	0	0	0	1	0	0	0	0	0	0	0
#N/A	S68R	NotMet	NotMet	0.9943	0.0337951	0.314794	1	0	0	0	1	0	0	0	0	0	0	0
c.1184C>G	T395S	NotMet	NotMet	0.9943	0.0337951	0.314794	1	0	0	0	0	0	0	0	1	0	0	0
c.1309A>G	I437V	NotMet	NotMet	0.9943	0.0337951	0.314794	1	0	0	0	0	0	0	0	1	0	0	0
c.1590C>T	G530=	NotMet	NotMet	0.9943	0.0337951	0.314794	1	0	0	0	0	0	0	0	1	0	0	0
c.1682C>T	P561L	NotMet	NotMet	0.9943	0.0337951	0.314794	1	0	0	0	0	0	0	0	1	0	0	0
c.1825A>G	I609V	NotMet	NotMet	0.9943	0.0337951	0.314794	1	0	0	0	0	0	0	0	1	0	0	0
c.26A>G	K9R	NotMet	NotMet	0.9943	0.0337951	0.314794	1	0	0	0	0	0	0	0	1	0	0	0
c.27+3A>G	c.27+3A>G	NotMet	NotMet	0.9943	0.0337951	0.314794	1	0	0	0	0	0	0	0	1	0	0	0
c.546C>A	S182R	NotMet	NotMet	0.9943	0.0337951	0.314794	1	0	0	0	0	0	0	0	1	0	0	0
c.800G>A	R267Q	NotMet	NotMet	0.9943	0.0337951	0.314794	1	0	0	0	0	0	0	0	1	0	0	0
c.808G>A	A270T	NotMet	NotMet	0.9943	0.0337951	0.314794	1	0	0	0	0	0	0	0	1	0	0	0
c.-44G>A	c.-44G>A	NotMet	NotMet	0.9943	0.0337951	0.314794	1	0	0	0	0	0	0	0	1	0	0	0
c.1006G>A	D336N	NotMet	NotMet	0.9943	0.0337951	0.314794	1	0	0	0	0	0	0	0	1	0	0	0
c.1046T>C	M349T	NotMet	NotMet	0.9943	0.0337951	0.314794	1	0	0	0	0	0	0	0	1	0	0	0
c.1230+2T>C	c.1230+2T>C	NotMet	NotMet	0.9943	0.0337951	0.314794	1	0	0	0	0	0	0	0	1	0	0	0
c.1298C>T	P433L	NotMet	NotMet	0.9943	0.0337951	0.314794	1	0	0	0	0	0	0	0	1	0	0	0
c.1372G>T	E458*	NotMet	NotMet	0.9943	0.0337951	0.314794	1	0	0	0	0	0	0	0	1	0	0	0
c.1532A>G	E511G	NotMet	NotMet	0.9943	0.0337951	0.314794	1	0	0	0	0	0	0	0	1	0	0	0
c.1766G>A	G589D	NotMet	NotMet	0.9943	0.0337951	0.314794	1	0	0	0	0	0	0	0	1	0	0	0
c.189G>C	Q63H	NotMet	NotMet	0.9943	0.0337951	0.314794	1	0	0	0	0	0	0	0	1	0	0	0
c.245_248dup	N84fs	NotMet	NotMet	0.9943	0.0337951	0.314794	1	0	0	0	0	0	0	0	1	0	0	0
c.404G>T	G135V	NotMet	NotMet	0.9943	0.0337951	0.314794	1	0	0	0	0	0	0	0	1	0	0	0
c.476G>A	R159Q	NotMet	NotMet	0.9943	0.0337951	0.314794	1	0	0	0	0	0	0	0	1	0	0	0
c.719delinsCG	I240fs	NotMet	NotMet	0.9943	0.0337951	0.314794	1	0	0	0	0	0	0	0	1	0	0	0
c.797C>T	S266L	NotMet	NotMet	0.9943	0.0337951	0.314794	1	0	0	0	0	0	0	0	1	0	0	0
c.805dup	L269fs	NotMet	NotMet	0.9943	0.0337951	0.314794	1	0	0	0	0	0	0	0	1	0	0	0
c.902T>C	M301T	NotMet	NotMet	0.9943	0.0337951	0.314794	1	0	0	0	0	0	0	0	1	0	0	0
c.920T>C	M307T	NotMet	NotMet	0.9943	0.0337951	0.314794	1	0	0	0	0	0	0	0	1	0	0	0
c.935+1G>A	c.935+1G>A	NotMet	NotMet	0.9943	0.0337951	0.314794	1	0	0	0	0	0	0	0	1	0	0	0
c.938G>A	G313D	NotMet	NotMet	0.9943	0.0337951	0.314794	1	0	0	0	0	0	0	0	1	0	0	0
#N/A	Deletion of exons 12 to 17	NotMet	NotMet	0.9943	0.0337951	0.314794	1	0	0	0	0	0	0	0	1	0	0	0
#N/A	L216fs	NotMet	NotMet	0.9943	0.0337951	0.314794	1	0	0	0	0	0	0	0	1	0	0	0
#N/A	S154R	NotMet	NotMet	0.9943	0.0337951	0.314794	1	0	0	0	0	0	0	0	1	0	0	0
#N/A	Y340fs	NotMet	NotMet	0.9943	0.0337951	0.314794	1	0	0	0	0	0	0	0	1	0	0	0
c.1013G>A	C338Y	NotMet	NotMet	0.988632	0.0108907	0.0990955	2	0	0	0	1	0	0	0	1	0	0	0
c.1230G>C	Q410H	NotMet	NotMet	0.988632	0.0108907	0.0990955	2	0	0	0	2	0	0	0	0	0	0	0
c.1301C>T	P434L	NotMet	NotMet	0.988632	0.0108907	0.0990955	2	0	0	0	2	0	0	0	0	0	0	0
c.1412G>A	R471Q	NotMet	NotMet	0.988632	0.0108907	0.0990955	2	0	0	0	2	0	0	0	0	0	0	0
c.1510G>A	V504I	NotMet	NotMet	0.988632	0.0108907	0.0990955	2	0	0	0	1	0	0	0	1	0	0	0
c.1771C>T	R591W	NotMet	NotMet	0.988632	0.0108907	0.0990955	2	0	0	0	1	0	0	0	1	0	0	0
c.207A>C	E69D	NotMet	NotMet	0.988632	0.0108907	0.0990955	2	0	0	0	2	0	0	0	0	0	0	0
c.22C>T	R8W	NotMet	NotMet	0.988632	0.0108907	0.0990955	2	0	0	0	2	0	0	0	0	0	0	0
c.421C>T	P141S	NotMet	NotMet	0.988632	0.0108907	0.0990955	2	0	0	0	2	0	0	0	0	0	0	0
c.451T>C	Y151H	NotMet	NotMet	0.988632	0.0108907	0.0990955	2	0	0	0	2	0	0	0	0	0	0	0
c.551A>G	K184R	NotMet	NotMet	0.988632	0.0108907	0.0990955	2	0	0	0	2	0	0	0	0	0	0	0
c.577C>G	L193V	NotMet	NotMet	0.988632	0.0108907	0.0990955	2	0	0	0	2	0	0	0	0	0	0	0
c.59G>A	G20E	NotMet	NotMet	0.988632	0.0108907	0.0990955	2	0	0	0	1	0	0	0	1	0	0	0
c.608A>G	H203R	NotMet	NotMet	0.988632	0.0108907	0.0990955	2	0	0	0	1	0	0	0	1	0	0	0
c.680C>T	T227M	NotMet	NotMet	0.988632	0.0108907	0.0990955	2	0	0	0	2	0	0	0	0	0	0	0
c.707C>T	T236M	NotMet	NotMet	0.988632	0.0108907	0.0990955	2	0	0	0	2	0	0	0	0	0	0	0
c.751C>T	P251S	NotMet	NotMet	0.988632	0.0108907	0.0990955	2	0	0	0	2	0	0	0	0	0	0	0
c.799C>T	R267W	NotMet	NotMet	0.988632	0.0108907	0.0990955	2	0	0	0	2	0	0	0	0	0	0	0
c.877C>T	R293C	NotMet	NotMet	0.988632	0.0108907	0.0990955	2	0	0	0	1	0	0	0	1	0	0	0
c.893T>C	I298T	NotMet	NotMet	0.988632	0.0108907	0.0990955	2	0	0	0	1	0	0	0	1	0	0	0
c.992A>T	K331M	NotMet	NotMet	0.988632	0.0108907	0.0990955	2	0	0	0	2	0	0	0	0	0	0	0
#N/A	L553del	NotMet	NotMet	0.988632	0.0108907	0.0990955	2	0	0	0	2	0	0	0	0	0	0	0
#N/A	L574fs	NotMet	NotMet	0.988632	0.0108907	0.0990955	2	0	0	0	1	0	0	0	1	0	0	0
c.1538T>C	I513T	NotMet	NotMet	0.988632	0.0108907	0.0990955	2	0	0	0	0	0	0	0	2	0	0	0
c.937G>C	G313R	NotMet	NotMet	0.988632	0.0108907	0.0990955	2	0	0	0	0	0	0	0	2	0	0	0
c.1234G>A	V412I	NotMet	NotMet	0.982997	0.0034541	0.0311947	3	0	0	0	2	0	0	0	1	0	0	0
c.138+5G>A	c.138+5G>A	NotMet	NotMet	0.982997	0.0034541	0.0311947	3	0	0	0	3	0	0	0	0	0	0	0
c.1435C>T	R479W	NotMet	NotMet	0.982997	0.0034541	0.0311947	3	0	0	0	2	0	0	0	1	0	0	0
c.1738C>T	R580C	NotMet	NotMet	0.982997	0.0034541	0.0311947	3	0	0	0	3	0	0	0	0	0	0	0
c.199G>C	G67R	NotMet	NotMet	0.982997	0.0034541	0.0311947	3	0	0	0	2	0	0	0	1	0	0	0
c.214G>C	G72R	NotMet	NotMet	0.982997	0.0034541	0.0311947	3	0	0	0	3	0	0	0	0	0	0	0
c.25A>G	K9E	NotMet	NotMet	0.982997	0.0034541	0.0311947	3	0	0	0	2	0	0	0	1	0	0	0
c.38C>T	T13I	NotMet	NotMet	0.982997	0.0034541	0.0311947	3	0	0	0	1	0	0	0	2	0	0	0
c.527T>C	I176T	NotMet	NotMet	0.982997	0.0034541	0.0311947	3	0	0	0	3	0	0	0	0	0	0	0
c.6G>T	E2D	NotMet	NotMet	0.982997	0.0034541	0.0311947	3	0	0	0	2	0	0	0	1	0	0	0
c.736C>G	Q246E	NotMet	NotMet	0.982997	0.0034541	0.0311947	3	0	0	0	2	0	0	0	1	0	0	0
c.740A>G	E247G	NotMet	NotMet	0.982997	0.0034541	0.0311947	3	0	0	0	2	0	0	0	1	0	0	0
c.821A>G	H274R	NotMet	NotMet	0.982997	0.0034541	0.0311947	3	0	0	0	2	0	0	0	1	0	0	0
c.878G>A	R293H	NotMet	NotMet	0.982997	0.0034541	0.0311947	3	0	0	0	1	0	0	0	2	0	0	0
c.98A>G	Y33C	NotMet	NotMet	0.982997	0.0034541	0.0311947	3	0	0	0	3	0	0	0	0	0	0	0
c.656G>A	R219H	Moderate	NotMet	0.000249332	0.00264737	0.0238896	12	0	2	0	9	0	1	0	3	0	1	0
c.113C>T	P38L	NotMet	NotMet	0.977394	0.00108991	0.00981991	4	0	0	0	2	0	0	0	2	0	0	0
c.1577C>T	S526L	NotMet	NotMet	0.977394	0.00108991	0.00981991	4	0	0	0	3	0	0	0	1	0	0	0
c.1589G>A	G530D	NotMet	NotMet	0.977394	0.00108991	0.00981991	4	0	0	0	2	0	0	0	2	0	0	0
c.484C>T	R162C	NotMet	NotMet	0.977394	0.00108991	0.00981991	4	0	0	0	3	0	0	0	1	0	0	0
c.511G>C	V171L	NotMet	NotMet	0.977394	0.00108991	0.00981991	4	0	0	0	3	0	0	0	1	0	0	0
c.643A>C	I215L	NotMet	NotMet	0.977394	0.00108991	0.00981991	4	0	0	0	4	0	0	0	0	0	0	0
c.644T>C	I215T	NotMet	NotMet	0.977394	0.00108991	0.00981991	4	0	0	0	2	0	0	0	2	0	0	0
c.7G>A	E3K	NotMet	NotMet	0.977394	0.00108991	0.00981991	4	0	0	0	4	0	0	0	0	0	0	0
c.844C>T	R282C	NotMet	NotMet	0.977394	0.00108991	0.00981991	4	0	0	0	2	0	0	0	2	0	0	0
c.97T>C	Y33H	NotMet	NotMet	0.977394	0.00108991	0.00981991	4	0	0	0	4	0	0	0	0	0	0	0
c.1528C>T	P510S	NotMet	NotMet	0.971823	0.000343355	0.00309125	5	0	0	0	5	0	0	0	0	0	0	0
c.416A>G	D139G	NotMet	NotMet	0.971823	0.000343355	0.00309125	5	0	0	0	4	0	0	0	1	0	0	0
c.718A>G	I240V	NotMet	NotMet	0.971823	0.000343355	0.00309125	5	0	0	0	5	0	0	0	0	0	0	0
c.1471G>A	V491I	NotMet	NotMet	0.966284	0.000108112	0.000973109	6	0	0	0	5	0	0	0	1	0	0	0
c.538A>G	I180V	NotMet	NotMet	0.960776	3.40354e-05	0.000306329	7	0	0	0	6	0	0	0	1	0	0	0
c.616C>G	P206A	NotMet	NotMet	0.960776	3.40354e-05	0.000306329	7	0	0	0	4	0	0	0	3	0	0	0
c.1436G>A	R479Q	NotMet	NotMet	0.949854	3.37286e-06	3.03558e-05	9	0	0	0	9	0	0	0	0	0	0	0
c.907G>A	V303M	NotMet	NotMet	0.949854	3.37286e-06	3.03558e-05	9	0	0	0	8	0	0	0	1	0	0	0
c.104C>G	P35R	NotMet	NotMet	0.933704	1.05216e-07	9.46941e-07	12	0	0	0	12	0	0	0	0	0	0	0
c.560A>G	K187R	Moderate	NotMet	0.0342845	5.11931e-09	4.60738e-08	19	0	1	0	16	0	1	0	3	0	0	0
c.490C>T	R164W	NotMet	NotMet	0.912597	1.03321e-09	9.29887e-09	16	0	0	0	6	0	0	0	10	0	0	0
c.465G>A	M155I	Moderate	NotMet	5.95136e-05	1.17933e-14	1.0614e-13	39	0	3	0	31	0	1	0	8	0	2	0
	PP4(original) < PP4(OddsPath)
	PP4(original) > PP4(OddsPath)
#N/A	Missing information
Pr(B|A')	Probability of observing the somatic DDX41 patterns by chance (without a germline P/LP/VUS DDX41 variant)
Pr(A|B)	Posterior probability
OddsPath	Odds of pathogenicity
