# Supplementary material for: Refinement of the classification of DDX41 variants through analysis of aggregated clinical datasets
Source: Leukemia. 2026 Feb 17;40(3):649–60. doi: 10.1038/s41375-026-02886-6 (PMC12960222; doi:10.1038/s41375-026-02886-6)
Supplement: Supplementary file 16 — Table S5 [file 41375_2026_2886_MOESM16_ESM.xlsx]

## Sheet: Table S5
Table S5	Confusion matrices illustrating the performance of variant classification across different REVEL scores and AlphaMissense classifications. Each matrix compares the putative variant status (pathogenic [n=61] versus non-pathogenic [n=503], based on the presence of a single recurrent somatic variant) with the predicted classification from each method.
PP3 Criterion
REVEL ≥0.70 (baseline)									AlphaMissense Class (score >0.564)
	Predicted			Metrics						Predicted			Metrics
Actual	PP3_NotMet	PP3_Met		Sensitivity	0.328	PPV	0.256		Actual	PP3_NotMet	PP3_Met		Sensitivity	0.967	PPV	0.219
Non-pathogenic	445	58		Specificity	0.885	NPV	0.916		Non-pathogenic	293	210		Specificity	0.583	NPV	0.993
Pathogenic	41	20		Accuracy	0.824				Pathogenic	2	59		Accuracy	0.624
REVEL ≥0.644 (ClinGen)									AlphaMissense Score ≥0.792 (ClinGen)
	Predicted			Metrics						Predicted			Metrics
Actual	PP3_NotMet	PP3_Met		Sensitivity	0.377	PPV	0.258		Actual	PP3_NotMet	PP3_Met		Sensitivity	0.885246	PPV	0.264706
Non-pathogenic	437	66		Specificity	0.869	NPV	0.92		Non-pathogenic	353	150		Specificity	0.701789	NPV	0.980556
Pathogenic	38	23		Accuracy	0.816				Pathogenic	7	54		Accuracy	0.721631
REVEL ≥0.33 (based on Youden index)									AlphaMissense Score ≥0.91 (based on Youden index)
	Predicted			Metrics						Predicted			Metrics
Actual	PP3_NotMet	PP3_Met		Sensitivity	0.836	PPV	0.231		Actual	PP3_NotMet	PP3_Met		Sensitivity	0.852	PPV	0.311
Non-pathogenic	333	170		Specificity	0.662	NPV	0.971		Non-pathogenic	388	115		Specificity	0.771	NPV	0.977
Pathogenic	10	51		Accuracy	0.681				Pathogenic	9	52		Accuracy	0.78
BP4 Criterion
REVEL ≤0.30 (baseline)									AlphaMissense Class (≤0.34)
	Predicted			Metrics						Predicted			Metrics
Actual	BP4_Met	BP4_NotMet		Sensitivity	0.634	PPV	0.973		Actual	BP4_Met	BP4_NotMet		Sensitivity	0.583	PPV	0.993
Non-pathogenic	319	184		Specificity	0.852	NPV	0.22		Non-pathogenic	293	210		Specificity	0.967	NPV	0.219
Pathogenic	9	52		Accuracy	0.658				Pathogenic	2	59		Accuracy	0.624
REVEL ≤0.290 (ClinGen)									AlphaMissense ≤0.169 (ClinGen)
	Predicted			Metrics						Predicted			Metrics
Actual	BP4_Met	BP4_NotMet		Sensitivity	0.622266	PPV	0.975078		Actual	BP4_Met	BP4_NotMet		Sensitivity	0.351889	PPV	0.994382
Non-pathogenic	313	190		Specificity	0.868852	NPV	0.218107		Non-pathogenic	177	326		Specificity	0.983607	NPV	0.420213
Pathogenic	8	53		Accuracy	0.648936				Pathogenic	1	60		Accuracy	0.420213
